# Supplementary material for: Evaluation of the environmental polio surveillance system—Northern Region, Ghana, 2021
Source: PLoS One. 2024 Feb 29;19(2):e0294305. doi: 10.1371/journal.pone.0294305 (PMC10903872; doi:10.1371/journal.pone.0294305)
Supplement: S1 File — (XLSX) [file pone.0294305.s001.xlsx]

## Sheet: Sheet2
Suspected and confirmed cases of AFP in the Northern Region, 2019-2020
S/No.	Month	No. of suspected case	No. of Confirmed cases
1	JAN. 2019	3	0
2	FEB. 2019	7	0
3	MAR. 2019	4	0
4	APR. 2019	8	0
5	MAY. 2019	15	0
6	JUN. 2019	11	0
7	JUL. 2019	10	0
8	AUG. 2019	9	1
9	SEP. 2019	23	0
10	OCT. 2019	17	0
11	NOV. 2019	8	0
12	DEC. 2019	2	0
13	JAN. 2020	4	0
14	FEB. 2020	8	0
15	MAR. 2020	8	0
16	APR.2020	9	0
17	MAY. 2020	5	0
18	JUN. 2020	5	0
19	JUL. 2020	5	0
20	AUG. 2020	2	0
21	SEP. 2020	0	0
22	OCT. 2020	2	0
23	NOV. 2020	0	0
24	DEC. 2020	2	0
	Total	167	1
