# Supplementary material for: Evaluation of the environmental polio surveillance system—Northern Region, Ghana, 2021
Source: PLoS One. 2024 Feb 29;19(2):e0294305. doi: 10.1371/journal.pone.0294305 (PMC10903872; doi:10.1371/journal.pone.0294305)
Supplement: S2 File — (XLSX) [file pone.0294305.s002.xlsx]

## Sheet: Sheet1
Characteristics of sewage/waste water samples collected and the state of the form
EPID. NUMBER	DATE OF COLLECTION	TIME OF COLLECTION (AM)	TEMPERATURE (℃)	FORM COMPLETED	FORM READABLE
ENV/GHA/NOR/SAE/NYA/019/001	2019-01-22	09:30:00	28	Yes	Yes
ENV/GHA/NOR/SAE/NYA/019/002	2019-02-19	08:30:00	28	Yes	Yes
ENV/GHA/NOR/SAE/NYA/019/003	2019-03-19	08:10:00	32	Yes	Yes
ENV/GHA/NOR/SAE/NYA/019/004	2019-04-16	06:31:00	32	Yes	Yes
ENV/GHA/NOR/SAE/NYA/019/005	2019-05-14	06:45:00	31	Yes	Yes
ENV/GHA/NOR/SAE/NYA/019/006	2019-06-11	06:20:00	28	Yes	Yes
ENV/GHA/NOR/SAE/NYA/019/007	2019-07-09	06:30:00	23	Yes	Yes
ENV/GHA/NOR/SAE/NYA/019/008	2019-08-06	06:01:00	21	Yes	Yes
ENV/GHA/NOR/SAE/NYA/019/009	2019-09-03	06:30:00	24	Yes	Yes
ENV/GHA/NOR/SAE/NYA/019/010	2019-10-01	06:30:00	21	Yes	Yes
ENV/GHA/NOR/SAE/NYA/019/011	2019-10-29	06:35:00	20	Yes	Yes
ENV/GHA/NOR/SAE/NYA/019/012	2019-11-26	06:15:00	21	Yes	Yes
ENV/GHA/NOR/SAE/NYA/019/013	2019-12-23	06:10:00	20	Yes	Yes
ENV/GHA/NOR/SAE/NYA/020/001	2020-01-21	06:15:00	21	Yes	Yes
ENV/GHA/NOR/SAE/NYA/020/002	2020-02-18	06:30:00	20	Yes	Yes
ENV/GHA/NOR/SAE/NYA/020/003	2020-03-17	06:25:00	22	Yes	Yes
ENV/GHA/NOR/SAE/NYA/020/004	2020-04-14	06:35:00	23	Yes	Yes
ENV/GHA/NOR/SAE/NYA/020/005	2020-05-12	06:27:00	25	Yes	Yes
ENV/GHA/NOR/SAE/NYA/020/006	2020-06-09	06:30:00	23	Yes	Yes
ENV/GHA/NOR/SAE/NYA/020/007	2020-07-07	07:00:00	22	Yes	Yes
ENV/GHA/NOR/SAE/NYA/020/008	2020-08-05	07:00:00	23	Yes	Yes
ENV/GHA/NOR/SAE/NYA/020/009	2020-09-01	07:05:00	22	Yes	Yes
ENV/GHA/NOR/SAE/NYA/020/010	2020-09-29	06:45:00	20	Yes	Yes
ENV/GHA/NOR/SAE/NYA/020/011	2020-10-27	06:30:00	24	Yes	Yes
ENV/GHA/NOR/SAE/NYA/020/012	2020-11-24	07:02:00	25	Yes	Yes
ENV/GHA/NOR/SAE/NYA/020/013	2020-12-22	07:04:00	23	Yes	Yes
ENV/GHA/NOR/TAM/KMB/019/001	2019-04-16	06:30:00	32	Yes	Yes
ENV/GHA/NOR/TAM/KMB/019/002	2019-05-14	07:11:00	31	Yes	Yes
ENV/GHA/NOR/TAM/KMB/019/003	2019-06-11	07:00:00	28	Yes	Yes
ENV/GHA/NOR/TAM/KMB/019/004	2019-07-09	07:00:00	23	Yes	Yes
ENV/GHA/NOR/TAM/KMB/019/005	2019-09-03	06:30:00	22	Yes	Yes
ENV/GHA/NOR/TAM/KMB/019/006	2019-10-01	06:00:00	21	Yes	Yes
ENV/GHA/NOR/TAM/KMB/019/007	2019-10-29	06:30:00	23	Yes	Yes
ENV/GHA/NOR/TAM/KMB/019/008	2019-11-26	07:00:00	21	Yes	Yes
ENV/GHA/NOR/TAM/KMB/019/009	2019-12-23	07:00:00	23	Yes	Yes
ENV/GHA/NOR/TAM/KMB/020/001	2020-01-21	07:12:00	21	Yes	Yes
ENV/GHA/NOR/TAM/KMB/020/002	2020-02-18	07:00:00	23	Yes	Yes
ENV/GHA/NOR/TAM/KMB/020/003	2020-03-17	07:40:00	23	Yes	Yes
ENV/GHA/NOR/TAM/KMB/020/004	2020-04-14	06:30:00	23	Yes	Yes
ENV/GHA/NOR/TAM/KMB/020/005	2020-05-12	06:30:00	23	Yes	Yes
ENV/GHA/NOR/TAM/KMB/020/006	2020-06-09	06:30:00	24	Yes	Yes
ENV/GHA/NOR/TAM/KMB/020/007	2020-07-07	06:30:00	22	Yes	Yes
ENV/GHA/NOR/TAM/KMB/020/008	2020-08-05	06:30:00	23	Yes	Yes
ENV/GHA/NOR/TAM/KMB/020/009	2020-09-01	07:00:00	22	Yes	Yes
ENV/GHA/NOR/TAM/KMB/020/010	2020-09-29	06:30:00	25	Yes	Yes
ENV/GHA/NOR/TAM/KMB/020/011	2020-10-27	06:40:00	25	Yes	Yes
ENV/GHA/NOR/TAM/KMB/020/012	2020-11-24	06:30:00	22	Yes	Yes
ENV/GHA/NOR/TAM/KMB/020/013	2020-12-22	07:00:00	23	Yes	Yes
