# Supplementary material for: Evaluation of the environmental polio surveillance system—Northern Region, Ghana, 2021
Source: PLoS One. 2024 Feb 29;19(2):e0294305. doi: 10.1371/journal.pone.0294305 (PMC10903872; doi:10.1371/journal.pone.0294305)
Supplement: S4 File — (XLSX) [file pone.0294305.s004.xlsx]

## Sheet: Sheet2
Sewage/waste water samples collection by month, 2019-2020, Northern Region
S/No.	Month	Nyanshgu		Koblimahagu		total
		total samples collected	positive isolates	total samples collected	positive isolates	total samples collected	positive isolates
1	JAN. 2019	1	0	1	0	2	0
2	FEB. 2019	1	0	1	0	2	0
3	MAR. 2019	1	0	1	0	2	0
4	APR. 2019	1	0	1	0	2	0
5	MAY. 2019	1	0	1	0	2	0
6	JUN. 2019	1	0	1	1	2	1
7	JUL. 2019	1	0	1	0	2	0
8	AUG. 2019	1	0	1	0	2	0
9	SEP. 2019	1	0	1	0	2	0
10	OCT. 2019	1	0	1	0	2	0
11	NOV. 2019	1	0	1	0	2	0
12	DEC. 2019	1	0	1	0	2	0
13	JAN. 2020	1	0	1	0	2	0
14	FEB. 2020	1	0	1	0	2	0
15	MAR. 2020	1	0	1	0	2	0
16	APR.2020	1	0	1	0	2	0
17	MAY. 2020	1	0	1	0	2	0
18	JUN. 2020	1	0	1	0	2	0
19	JUL. 2020	1	0	1	0	2	0
20	AUG. 2020	1	0	1	0	2	0
21	SEP. 2020	1	0	1	0	2	0
22	OCT. 2020	1	0	1	0	2	0
23	NOV. 2020	1	0	1	0	2	0
24	DEC. 2020	1	0	1	0	2	0
	Total	24	0	24	1	48	1
